# Supplementary material for: Aldosterone-Induced Transformation of Vascular Smooth Muscle Cells into Macrophage-like Cells Participates in Inflammatory Vascular Lesions
Source: Int J Mol Sci. 2025 Apr 3;26(7):3345. doi: 10.3390/ijms26073345 (PMC11989480; doi:10.3390/ijms26073345)
Supplement: Supplementary file 1 [file ijms-26-03345-s001.zip]

Archive with 1 entries (1 files):
- ijms-3449782-supplementary.pptx
